# Supplementary material for: An Absolutely Conserved Tryptophan in the Stem of the Envelope Protein E of Flaviviruses Is Essential for the Formation of Stable Particles
Source: Viruses. 2021 Aug 30;13(9):1727. doi: 10.3390/v13091727 (PMC8473212; doi:10.3390/v13091727)
Supplement: Supplementary file 1 [file viruses-13-01727-s001.zip]

Archive with 1 entries (1 files):
- viruses-1350431-supplementary.pdf
